# Supplementary material for: Identification of Reassortant Mammalian Orthoreovirus Strains in European Hedgehogs (Erinaceus europaeus): Genomic Insights and Host Association
Source: Microorganisms. 2025 Sep 3;13(9):2047. doi: 10.3390/microorganisms13092047 (PMC12473063; doi:10.3390/microorganisms13092047)
Supplement: Supplementary file 1 [file microorganisms-13-02047-s001.zip]

Archive with 10 entries (10 files):
- Figure S10_MRV-S4tree.pdf
- Figure S1_MRV_L1-tree.pdf
- Figure S2_MRV_L2-tree.pdf
- Figure S3_MRV-L3-tree.pdf
- Figure S4_MRV-M1tree.pdf
- Figure S5_MRV-M2tree.pdf
- Figure S6_MRV-M3tree.pdf
- Figure S7_MRV-S1tree.pdf
- Figure S8_MRV-S2tree.pdf
- Figure S9_MRV-S3tree.pdf
